# Supplementary material for: The Effect of Different Organic Acids and Their Combination on the Cell Barrier and Biofilm of Escherichia coli
Source: Foods. 2023 Aug 10;12(16):3011. doi: 10.3390/foods12163011 (PMC10453431; doi:10.3390/foods12163011)
Supplement: Supplementary file 1 [file foods-12-03011-s001.zip]

Archive with 1 entries (1 files):
- foods-2542907-supplementary.xlsx
