# Supplementary material for: The Effect of Different Organic Acids and Their Combination on the Cell Barrier and Biofilm of Escherichia coli
Source: Foods. 2023 Aug 10;12(16):3011. doi: 10.3390/foods12163011 (PMC10453431; doi:10.3390/foods12163011)
Supplement: Supplementary file 1 [file foods-12-03011-s001.zip › foods-2542907-supplementary.xlsx]

## Sheet: Table S1 
The analysis results of SDS-PAGE
Maker				Control group					Acetic acid					Lactic acid					Butyric acid					Citric acid					Malic acid
Number	Optical density	Molecular weight		Number	Optical density	Molecular weight	Relative protein content		Number	Optical density	Molecular weight	Relative protein content		Number	Optical density	Molecular weight	Relative protein content		Number	Optical density	Molecular weight	Relative protein content		Number	Optical density	Molecular weight	Relative protein content		Number	Optical density	Molecular weight	Relative protein content
1	2846.61	270		1	1804.72	187.535	338449		1	1497.88	200.163	299821		1	915.292	206.816	189297		1	1370.78	200.163	274380		1	944.763	206.816	195392		1	833.106	200.163	166757
2	2320.39	175		2	601.959	148.666	89490.8		2	437.896	148.666	65100.2		2	569.448	166.916	95050		2		N.D			2		N.D			2		N.D
3	3699.81	130		3	3647.11	108.164	394486		3	2803.96	110.468	309748		3	1799.75	112.807	203024		3	2404.28	111.633	268397		3	1619.57	112.807	182698		3	1895.06	111.633	211552
4	5775.07	95		4	2810.19	92.893	261047		4	1964.84	95.518	187678		4	1168.92	96.048	112272		4	1705.6	95.518	162916		4	1119.44	97.114	108714		4	1233.78	96.048	118502
5	6846.07	66		5	2735.33	82.918	226808		5	2473.7	83.872	207474		5	1493.48	85.323	127428		5	1989.07	84.836	168745		5	1067.88	86.302	92159.8		5	1309.01	85.323	111689
6	9242.93	52		6	4616.69	73.619	339876		6	3568.5	75.28	268637		6	1880.97	75.704	142397		6	3184.81	75.704	241103		6	1536.96	76.996	118340		6	1771.56	76.562	135634
7	7395.14	37		7	1188.77	66.553	79116.4		7	1024.29	67.23	68863.2		7	968.667	67.574	65456.7		7	985.948	67.574	66624.5		7	972.186	67.922	66032.8		7	922.33	67.922	62646.5
8	9687.2	30		8	3443.65	62.199	214192		8	2316.39	62.784	145432		8	1458.45	63.081	92000.4		8	1888.29	63.081	119115		8	1125.98	63.989	72050.3		8	1265.19	63.683	80571.2
9	8477.06	16		9	3058.42	56.846	173859		9	2813.84	57.35	161374		9	1703.83	57.604	98147.6		9	2554.5	57.604	147149		9	1256.31	58.115	73010.4		9	1398.07	58.115	81249.1
10	8476.65	6.5		10	1946.73	54.15	105416		10	1518.59	54.633	82965.3		10	1029.6	54.633	56250.4		10	1236.32	55.119	68144.9		10	1559.19	55.119	85940.8		10	1036.29	55.119	57119.1
				11	2973.8	49.092	145990		11	2124.48	49.574	105319		11	1536.91	49.816	76562.5		11	1857.16	49.816	92516.1		11	1384.04	50.299	69615.9		11	1520.01	50.299	76455
				12	3761.94	47.173	177462		12	3118.92	47.65	148616		12	2067.68	48.13	99517.3		12	2678.47	48.13	128915		12	1541.24	48.61	74919.5		12	1717.83	48.61	83503.7
				13	1885.33	44.824	84508		13	1848.07	45.288	83695.5		13	976.219	45.288	44211		13	1269.05	45.521	57768.5		13	731.969	45.989	33662.5		13	812.032	45.989	37344.5
				14	1707.64	42.568	72690.8		14	1221.57	43.233	52812.3		14		N.D			14		N.D			14		N.D			14		N.D
				15	2970.44	40.042	118942		15	2537.42	40.446	102628		15	1796.8	40.651	73041.8		15	2119.83	40.651	86173.3		15	1672.56	40.858	68337.3		15	1767.38	40.858	72211.7
				16	2450.41	36.757	90069.8		16	2227.29	36.923	82238.3		16	1287.5	38.136	49100.1		16	1761.84	38.136	67189.7		16	1150.24	38.5	44284.1		16	1236.15	38.5	47591.7
				17	2266.33	35.634	80758.4		17		N.D			17	1436.57	37.26	53526.7		17	1660.35	37.26	61864.8		17	1531.51	37.431	57325.8		17	1419.35	37.431	53127.7
				18	1605.3	34.416	55248		18	802.854	34.416	27631		18	611.563	34.416	21047.6		18	1536.38	33.97	52191		18	1500.7	34.118	51200.9		18	1428.05	34.716	49576.3
				19	1820.11	33.822	61559.9		19	1414.72	33.97	48058		19	957.594	33.97	32529.5		19		N.D			19		N.D			19		N.D
				20	1183.37	32.348	38279.7		20	695.156	32.496	22589.8		20	411.333	32.644	13427.6		20	622.406	32.496	20225.7		20		N.D			20		N.D
				21	2324.86	30.988	72042.6		21	2023.75	30.36	61441		21		N.D			21		N.D			21		N.D			21		N.D
				22	2180.51	30	65415.4		22	1717.5	29.378	50456.7		22	1867.48	30.519	56993.6		22	2287.02	30.36	69434		22	2195.02	30.833	67679.1		22	1990.68	30.833	61378.7
				23	2707.53	29.038	78621.1		23		N.D			23	1184.3	29.378	34792.4		23	1553.2	29.378	45629.9		23	1083.01	29.378	31816.7		23	843.638	29.546	24926.1
				24	1557.28	27.789	43275.2		24	1170.69	27.789	32532.2		24	586.802	27.973	16414.6		24	1163.47	27.973	32545.7		24	1073.28	28.155	30218.1		24	599.702	28.335	16992.6
				25	1404.41	25.272	35492.3		25	998.344	25.473	25430.8		25	707.188	25.473	18014.2		25	892.99	25.673	22925.7		25	813.258	25.871	21039.8		25	816.915	25.871	21134.4
				26	1809.12	24.05	43509.4		26	1613.37	24.256	39133.8		26	1292.01	24.256	31339		26	1530.19	24.461	37429.9		26	1403.8	24.665	34624.8		26	1517.12	24.665	37419.7
				27	1173.97	21.969	25790.9		27	1093.45	22.179	24251.6		27	627.969	21.969	13795.9		27	1018.97	22.179	22599.7		27	678.649	22.388	15193.6		27		N.D
				28	4266.7	17.63	75221.9		28	887.417	17.83	15822.6		28	858.146	17.63	15129.1		28	1741.69	18.032	31406.1		28	602.763	18.032	10869		28	1746.18	18.032	31487.1
				29	5107.64	14.406	73580.6		29	2314.93	14.765	34179.9		29	1281.65	14.585	18692.8		29	1914.13	14.585	27917.7		29	1622.49	14.406	23373.7		29	2455.16	14.406	35369
				30	4036.43	11.89	47993.2		30	2938.4	12.206	35866.1		30	1338.12	12.528	16764		30	1729.63	12.528	21668.9		30	462.206	12.047	5568.2		30		N.D
				31	3031.51	8.724	26446.8		31	1663.01	8.493	14123.9		31	1153.73	8.159	9413.27		31	1907.3	8.724	16639.3		31	917.144	8.964	8221.28		31	1217.64	9.086	11063.5
				32	3414.44	6.207	21193.4		32	2947.74	6.137	18090.3		32	1763.62	6.137	10823.3		32	2261.17	6.279	14197.9		32	1588.33	6.58	10451.2		32	1405.3	6.74	9471.71
									N.D means Not Detected
										·
Maker				Control group					Acetic acid + Lactic acid					Acetic acid + Lactic acid + Butyric acid					Acetic acid + Lactic acid + Citric acid					Acetic acid + Lactic acid + Malic acid
Number	Optical density	Molecular weight		Number	Optical density	Molecular weight	Relative protein content		Number	Optical density	Molecular weight	Relative protein content		Number	Optical density	Molecular weight	relative protein content		Number	Optical density	Molecular weight	Relative protein content		Number	Optical density	Molecular weight	Relative protein content
1	546038	270		1	183727	169.295	3.1104e+07		1	97501.2	169.295	1.65065e+07		1	178695	174.334	3.11526e+07		1	79857.5	169.295	1.35195e+07		1	83009.7	169.295	1.40531e+07
2	366445	175		2	81960.5	130	1.06549e+07		2	42997	141.196	6.07101e+06		2	81204.4	144.065	1.16987e+07		2	41479.1	141.196	5.85669e+06		2	61418.2	141.196	8.672e+06
3	541668	130		3	486086	104.809	5.09462e+07		3	289568	107.025	3.09911e+07		3	322916	107.025	3.45601e+07		3	233802	107.025	2.50226e+07		3	319601	105.913	3.38499e+07
4	867753	95		4	323911	89.596	2.90211e+07		4	216760	91.1	1.97468e+07		4	269259	92.113	2.48022e+07		4	205605	92.113	1.89389e+07		4	274548	91.1	2.50113e+07
5	960023	66		5	354833	81.455	2.89029e+07		5	169873	82.376	1.39935e+07		5	267475	82.84	2.21576e+07		5	199955	82.84	1.65642e+07		5	288247	82.376	2.37447e+07
6	1.35301e+06	52		6	344007	72.908	2.50809e+07		6	240707	73.705	1.77413e+07		6	320808	74.515	2.3905e+07		6	315633	74.515	2.35194e+07		6	353402	73.705	2.60475e+07
7	1.04418e+06	37		7	149489	67.405	1.00763e+07		7	120109	66.736	8.01558e+06		7	112722	67.069	7.56017e+06		7	97750	66.736	6.52345e+06		7	108266	66.407	7.18959e+06
8	1.25052e+06	30		8	417193	62.145	2.59265e+07		8	136169	62.431	8.50115e+06		8	254570	62.719	1.59664e+07		8	188101	62.431	1.17433e+07		8	271483	62.145	1.68713e+07
9	1.23948e+06	16		9	359471	57.633	2.07174e+07		9	294048	57.633	1.69469e+07		9	284713	57.633	1.64089e+07		9	211331	57.384	1.2127e+07		9	303022	57.384	1.73886e+07
10	1.23051e+06	6.5		10	128193	54.713	7.0138e+06		10	107389	55.191	5.92692e+06		10	120591	55.191	6.65551e+06		10	116906	54.713	6.39626e+06		10	129288	54.713	7.07371e+06
				11	347808	49.507	1.72189e+07		11	125999	49.744	6.26768e+06		11	266285	49.744	1.32461e+07		11	205295	49.744	1.02122e+07		11	185189	49.744	9.21205e+06
				12	514256	47.149	2.42467e+07		12	314272	47.853	1.50389e+07		12	342291	47.618	1.62992e+07		12	265922	47.853	1.27252e+07		12	357145	47.383	1.69226e+07
				13	256298	44.615	1.14347e+07		13	225521	44.841	1.01126e+07		13	230512	44.841	1.03364e+07		13	123440	44.841	5.53516e+06		13	216849	44.615	9.67473e+06
				14	170516	42.194	7.19473e+06		14		N.D			14	136054	42.408	5.76977e+06		14	101292	42.624	4.31745e+06		14	112082	41.982	4.70542e+06
				15	366818	39.55	1.45077e+07		15	280170	39.55	1.10807e+07		15	271449	39.55	1.07358e+07		15	252964	39.55	1.00047e+07		15	304012	39.359	1.19656e+07
				16	327253	36.887	1.20714e+07		16	232904	37.218	8.66821e+06		16	249380	37.052	9.24002e+06		16	189307	37.218	7.04562e+06		16	231803	36.887	8.55053e+06
				17	296821	36.087	1.07114e+07		17	231124	36.087	8.34058e+06		17	195186	36.087	7.04369e+06		17	212475	35.931	7.63445e+06		17	198241	35.623	7.06196e+06
				18	117090	34.87	4.08293e+06		18	68830.9	34.87	2.40013e+06		18	125593	34.87	4.37942e+06		18	62058.5	34.721	2.15473e+06		18	117117	34.574	4.04919e+06
				19	161845	33.698	5.45384e+06		19	127011	33.656	4.27468e+06		19	127669	33.265	4.24691e+06		19	147782	33.554	4.95868e+06		19	148601	33.554	4.98615e+06
				20	116874	33.12	3.87087e+06		20		N.D			20	83879.5	32.25	2.70511e+06		20	63812	32.396	2.06725e+06		20	97465.7	32.686	3.18576e+06
				21	114271	31.81	3.63496e+06		21	68588.9	31.513	2.16144e+06		21	96974.1	31.364	3.0415e+06		21	41861.8	31.364	1.31295e+06		21	97995	31.513	3.08812e+06
				22	321383	30.448	9.78548e+06		22	327631	29.814	9.76799e+06		22	146488	30	4.39465e+06		22	219038	29.975	6.56565e+06		22	286088	30	8582625
				23	344855	28.646	9.87871e+06		23	213421	28.472	6.07653e+06		23	228034	28.472	6.49257e+06		23	174484	28.296	4.93719e+06		23	220685	28.472	6.28335e+06
				24	244771	27.392	6.70476e+06		24	101265	27.207	2.75512e+06		24	195227	27.021	5.27524e+06		24	106715	27.021	2.88355e+06		24	205254	27.021	5.54617e+06
				25	213635	24.889	5.31717e+06		25	158557	24.689	3.91461e+06		25	156675	24.689	3.86816e+06		25	105042	24.489	2.57237e+06		25	186046	24.489	4.55607e+06
				26	294915	23.477	6.92372e+06		26	249190	23.273	5.7994e+06		26	264890	23.069	6.11075e+06		26	239834	23.273	5.58167e+06		26	273990	23.069	6.32067e+06
				27	201272	21.425	4.31226e+06		27	178252	21.22	3.78251e+06		27	178714	21.22	3.79231e+06		27	131001	21.22	2.77985e+06		27	186653	21.014	3.92233e+06
				28	630008	16.995	1.0707e+07		28	251082	17.775	4.46298e+06		28	247619	17.775	4.40143e+06		28	257280	16.995	4.37247e+06		28	473740	16.802	7.95979e+06
				29	684259	14.068	9.62616e+06		29	420984	13.557	5.70728e+06		29	396804	13.557	5.37948e+06		29	254222	13.557	3.44649e+06		29	421127	13.39	5.63889e+06
				30	560944	11.652	6.53612e+06		30	228535	11.652	2.66289e+06		30	475182	11.652	5.53683e+06		30	215177	11.652	2.50724e+06		30	201257	11.504	2.31526e+06
				31	478438	8.685	4.15524e+06		31	279187	8.077	2.25499e+06		31	323405	8.173	2.64319e+06		31	337930	8.271	2.79502e+06		31	295119	7.983	2.35593e+06
				32	536987	6.454	3.46572e+06		32	461401	6.296	2.90498e+06		32	482930	6.246	3.01638e+06		32	318569	6.197	1.97417e+06		32	495403	6.149	3.04623e+06
